# Supplementary material for: Use of an Inverse Method for Time Series to Estimate the Dynamics of and Management Strategies for the Box Jellyfish Carybdea marsupialis
Source: PLoS One. 2015 Sep 16;10(9):e0137272. doi: 10.1371/journal.pone.0137272 (PMC4573988; doi:10.1371/journal.pone.0137272)
Supplement: S3 File — MATLAB program that generates a matrix equation that gives the best fit to the data obtained by sampling. It also plots Fig 4. (M) [file pone.0137272.s003.m]

function cubomedusa1
%This program generates a matrix equation that gives the best fit to the
%data sampling

%It loads the sample data
load nout7c
nout=nout7c';

%As we modeled only 6 classes, we are going to merge data from Classes 6
%and 7
nout(6,:)=nout(6,:)+nout(7,:);
nout(7,:)=[];

%We select the data from the second month to last
z=nout(:,2:7);
z=z(:);

%We store non-zero entries in the vector of parameters
nonzero=[1 2 3 8 9 15 16 17 22 23 29 30 36];

%We define the matrix M
M=[];

%We select the data from the first month to the penultimate
for i=1:6
N=kron(nout(:,i)',eye(6));
m=N(:,nonzero);
M=[M;m];
end

%We define the vector used to obtain the vector emergency and we joined 
%it to the matrix M
nuevovector=[0 0 0 0 0 0 1 0 0 0 0 0 1 0 0 0 0 0 0 0 0 0 0 0 0 0 0 0 0 0 0 0 0 0 0 0]';
M(:,14)=nuevovector;

%We generate the matrix M and the vector f
G=M'*M;
f=-z'*M;

%We define the matrix of constraints
C=[-1 0 0 0 0 0 0 0 0 0 0 0 0 0 
    0 -1 0 0 0 0 0 0 0 0 0 0 0 0
    0 0 -1 0 0 0 0 0 0 0 0 0 0 0
    0 0 0 -1 0 0 0 0 0 0 0 0 0 0
    0 0 0 0 -1 0 0 0 0 0 0 0 0 0 
    0 0 0 0 0 -1 0 0 0 0 0 0 0 0
    0 0 0 0 0 0 -1 0 0 0 0 0 0 0
    0 0 0 0 0 0 0 -1 0 0 0 0 0 0
    0 0 0 0 0 0 0 0 -1 0 0 0 0 0
    0 0 0 0 0 0 0 0 0 -1 0 0 0 0
    0 0 0 0 0 0 0 0 0 0 -1 0 0 0
    0 0 0 0 0 0 0 0 0 0 0 -1 0 0
    0 0 0 0 0 0 0 0 0 0 0 0 -1 0
    0 0 0 0 0 0 0 0 0 0 0 0 0 -1
    1 1 1 0 0 0 0 0 0 0 0 0 0 0
    0 0 0 1 1 0 0 0 0 0 0 0 0 0 
    0 0 0 0 0 1 1 1 0 0 0 0 0 0 
    0 0 0 0 0 0 0 0 1 1 0 0 0 0 
    0 0 0 0 0 0 0 0 0 0 1 1 0 0 
    0 0 0 0 0 0 0 0 0 0 0 0 1 0];

%We define the vector of constraints
b=[0 0 0 0 0 0 0 0 0 0 0 0 0 0 1 1 1 1 1 1]'; 

%We use the Matlab routine for quadratic programming
options = optimset('Algorithm','interior-point');
phat= quadprog(G,f,C,b,[],[],[],[],[],options);

%We generate the estimated projection matrix (A)
a=zeros(36,1);
nonzero(14)=37;
a(nonzero)=phat;
v0=a(37);
a(37)=[];
A=reshape(a,6,6);

%Calculation of eigenvalues
lambdas=eig(A);
n0=[0 0 0 0 0 0]';
ve=[v0 0 0 0 0 0]';
vectoremergencia=ve;

%Matrix equation
cl(:,1)=n0;
%Up to month 4 (July) emergency vector is added
for mes=2:4
    cl(:,mes)=A*cl(:,mes-1)+ve;
end    
%Since the month 5 (August) emergency vector is not added
for mes=5:8
    cl(:,mes)=A*cl(:,mes-1);
end    
nout

%Datos st
st=[0 .027 .05 .281 .204 .007 .004 0;
    0 0 .081 .029 .031 .008 .001 0;
    0 0 .002 .004 .02 .006 .008 0;
    0 0 0 0 .013 .009 .035 0;
    0 0 0 0 .004 .005 .015 0;
    0 0 0 0 0 .001 .005 0]
%Results are graphed
figure
subplot(2,3,1)
plot(nout(1,:),'or')
for col=1:7
v1=[col,col];
v2=[nout(1,col)-(st(1,col)),nout(1,col)+(st(1,col))];
line(v1,v2)
end
hold on
plot(cl(1,:))
ylabel('Density'); title('Stage 1')
subplot(2,3,2)
plot(nout(2,:),'or')
for col=1:7
v1=[col,col];
v2=[nout(2,col)-(st(2,col)),nout(2,col)+(st(2,col))];
line(v1,v2)
end
hold on
plot(cl(2,:))
title('Stage 2')
subplot(2,3,3)
plot(nout(3,:),'or')
for col=1:7
v1=[col,col];
v2=[nout(3,col)-(st(3,col)),nout(3,col)+(st(3,col))];
line(v1,v2)
end
hold on
plot(cl(3,:))
title('Stage 3')
subplot(2,3,4)
plot(nout(4,:),'or')
for col=1:7
v1=[col,col];
v2=[nout(4,col)-(st(4,col)),nout(4,col)+(st(4,col))];
line(v1,v2)
end
hold on
plot(cl(4,:))
title('Stage 4')
subplot(2,3,5)
plot(nout(5,:),'or')
for col=1:7
v1=[col,col];
v2=[nout(5,col)-(st(5,col)),nout(5,col)+(st(5,col))];
line(v1,v2)
end
hold on
plot(cl(5,:))
title('Stage 5')
subplot(2,3,6)
plot(nout(6,:),'or')
for col=1:7
v1=[col,col];
v2=[nout(6,col)-(st(6,col)),nout(6,col)+(st(6,col))];
line(v1,v2)
end
hold on
plot(cl(6,:))
title('Stage 6')
xlabel('Time'); title('Stage 6')

%Total rms
rms=sqrt(sum(sum(nout(:,1:7)-cl(:,1:7)).^2))/42;

%Chi-square test for each of the classes
cl=cl+.000000001;   %This value is added to avoid division by 0
chicua1=sum((nout(1,2:7)-cl(1,2:7)).^2./cl(1,2:7))
chicua2=sum((nout(2,2:7)-cl(2,2:7)).^2./cl(2,2:7))
chicua3=sum((nout(3,2:7)-cl(3,2:7)).^2./cl(3,2:7))
chicua4=sum((nout(4,2:7)-cl(4,2:7)).^2./cl(4,2:7))
chicua5=sum((nout(5,2:7)-cl(5,2:7)).^2./cl(5,2:7))
chicua6=sum((nout(6,2:7)-cl(6,2:7)).^2./cl(6,2:7))
end
