# Supplementary material for: Use of an Inverse Method for Time Series to Estimate the Dynamics of and Management Strategies for the Box Jellyfish Carybdea marsupialis
Source: PLoS One. 2015 Sep 16;10(9):e0137272. doi: 10.1371/journal.pone.0137272 (PMC4573988; doi:10.1371/journal.pone.0137272)
Supplement: S4 File — MATLAB program that determines the best strategy to reduce jellyfish population by removal of different size classes. It also plots Fig 5. (M) [file pone.0137272.s004.m]

function cubomedusa2
%This program determines the best strategy to combat the plague of
%jellyfish by regular fishing.

%Transition matrix.
A=[0.4287         0         0         0         0         0
    0.0744    0.0069         0         0         0         0
    0.0341    0.0418    0.1717         0         0         0
         0         0    0.5839    1.0000         0         0
         0         0    0.2444         0    0.8418         0
         0         0         0         0    0.1582    1.0000];

%initial vector population.
n0=[0 0 0 0 0 0]';

%Emergency vector.
ve=[.5434 0 0 0 0 0]';

%Frequency of Jellyfish do not captured in a session.
fmnc=.8;

%Fishing strategies
%The four values in each row correspond to the months of June, July,
%August and September.
%Each number corresponds to the fishing operations of each month.
%In total they have to be four fishing operations in the four months.
com=[4 0 0 0
    0 4 0 0
    0 0 4 0
    0 0 0 4
    3 1 0 0
    3 0 1 0
    3 0 0 1
    1 3 0 0
    1 0 3 0
    1 0 0 3
    0 3 1 0
    0 3 0 1
    0 1 3 0
    0 1 0 3
    0 0 3 1
    0 0 1 3
    2 2 0 0
    2 0 2 0
    2 0 0 2
    0 2 2 0
    0 2 0 2
    0 0 2 2
    1 1 1 1
    0 0 0 0];

%Simulation 1. Juveniles and adults are captured.
suma1=0;
%The 24 fishing strategies are simulated.
for vuelta=1:24
cl(:,1)=n0;
suma1=suma1+1;
suma2=0;
%Are simulated the months when the emergency vector is implemented. 
for mes=2:4
    cl(:,mes)=A*cl(:,mes-1)+ve;
    %Are simulated fishing operations. 
    if mes>2
        suma2=suma2+1;
        cl(:,mes)=cl(:,mes)*(fmnc).^(com(suma1,suma2));
    end
end   
%Are simulated the months when the emergency vector is no implemented.
for mes=5:8
    cl(:,mes)=A*cl(:,mes-1);
    %Are simulated fishing operations.
    if mes<7
        suma2=suma2+1;
        cl(:,mes)=cl(:,mes)*(fmnc).^(com(suma1,suma2));
    end
end
%The obtained values are stored.
indice(suma1)=sum(sum(cl(4:6,3:6)));
end
matrizdatos(:,1)=indice/indice(24);

%Simulation 2. Only juvenile are captured.
suma1=0;
%The 24 fishing strategies are simulated.
for vuelta=1:24
cl(:,1)=n0;
suma1=suma1+1;
suma2=0;
%Are simulated the months when the emergency vector is implemented. 
for mes=2:4
    cl(:,mes)=A*cl(:,mes-1)+ve;
    %Are simulated fishing operations.
    if mes>2
        suma2=suma2+1;
        cl(1:3,mes)=cl(1:3,mes)*(fmnc).^(com(suma1,suma2));
    end
end    
%Are simulated the months when the emergency vector is no implemented.
for mes=5:8
    cl(:,mes)=A*cl(:,mes-1);
    %Are simulated fishing operations.
    if mes<7
        suma2=suma2+1;
        cl(1:3,mes)=cl(1:3,mes)*(fmnc).^(com(suma1,suma2));
    end
end   
%The obtained values are stored.
indice(suma1)=sum(sum(cl(4:6,4:6)));
end
matrizdatos(:,2)=indice/indice(24);

%Simulation 3. Only adults are captured.
suma1=0;
%The 24 fishing strategies are simulated.
for vuelta=1:24
cl(:,1)=n0;
suma1=suma1+1;
suma2=0;
%Are simulated the months when the emergency vector is implemented. 
for mes=2:4
    cl(:,mes)=A*cl(:,mes-1)+ve;
    %Are simulated fishing operations.
    if mes>2
        suma2=suma2+1;
        cl(4:6,mes)=cl(4:6,mes)*(fmnc).^(com(suma1,suma2));
    end
end   
%Are simulated the months when the emergency vector is no implemented.
for mes=5:8
    cl(:,mes)=A*cl(:,mes-1);
    %Are simulated fishing operations.
    if mes<7
        suma2=suma2+1;
        cl(4:6,mes)=cl(4:6,mes)*(fmnc).^(com(suma1,suma2));
    end
end

%The obtained values are stored.
indice(suma1)=sum(sum(cl(4:6,3:6)));
end
matrizdatos(:,3)=indice/indice(24)

%Data are plotted.
for pesca=1:24
    datosestra=matrizdatos(pesca,:);
    y=[datosestra(1) nan nan; nan datosestra(2) nan; nan nan datosestra(3)];
    subplot(4,6,pesca)
    h=bar(y,'BarWidth',0.8,'BarLayout','stacked');
    set(get(h(1),'BaseLine'),'LineWidth',1);
    colormap gray
    set(gca,'XTickLabel',{})
    if pesca==7
        ylabel('Proportion of adult jellyfish survivors')
    end
    if pesca==21
        xlabel('Strategy Number')
    end
end
