# Supplementary material for: Use of an Inverse Method for Time Series to Estimate the Dynamics of and Management Strategies for the Box Jellyfish Carybdea marsupialis
Source: PLoS One. 2015 Sep 16;10(9):e0137272. doi: 10.1371/journal.pone.0137272 (PMC4573988; doi:10.1371/journal.pone.0137272)
Supplement: S5 File — MATLAB program that determines the best strategy to reduce jellyfish population by decreasing prey or nutrients. It also plots Fig 6. (M) [file pone.0137272.s005.m]

function cubomedusa3
%This program determines the best strategy to combat the plague of
%jellyfish by decreasing nutrient.

%Transition matrix.
A=[0.4287         0         0         0         0         0
    0.0744    0.0069         0         0         0         0
    0.0341    0.0418    0.1717         0         0         0
         0         0    0.5839    1.0000         0         0
         0         0    0.2444         0    0.8418         0
         0         0         0         0    0.1582    1.0000];
 
%initial vector population.
n0=[0 0 0 0 0 0]';

%Emergency vector.
ve=[.5434 0 0 0 0 0]';

cl(:,1)=n0;
indicex=[0:.1:1];

%Simulation 1. It affects all phases of the jellyfish

%Simulation 1a. The parameters decrease in the same proportion that decreases
%the supply of nutrients
suma=0;
for accion=1:-.1:0
suma=suma+1;
A1=A*accion;

%Matrix equation
%Up to month 4 (July) emergency vector is added
for mes=2:4
    cl(:,mes)=A1*cl(:,mes-1)+ve*accion;
end    
%Since the month 5 (August) emergency vector is not added
for mes=5:8
    cl(:,mes)=A1*cl(:,mes-1);
end 
indice(suma)=sum(sum(cl(4:6,3:6)));
end
%Results are graphed
subplot(3,1,1)
plot(indicex,indice/indice(1),'b')
x=[indice(6)/indice(1),indice(6)/indice(1)];
y=[0,.5];
line(y,x)

%Simulation 1b. Parameters decrease the middle of which decreases
%the supply of nutrients
suma=0;
for accion=1:-.05:.5
suma=suma+1;
A1=A*accion;

%Matrix equation
%Up to month 4 (July) emergency vector is added
for mes=2:4
    cl(:,mes)=A1*cl(:,mes-1)+ve*accion;
end    
%Since the month 5 (August) emergency vector is not added
for mes=5:8
    cl(:,mes)=A1*cl(:,mes-1);
end 
indice(suma)=sum(sum(cl(4:6,3:6)));
end
%Results are graphed
hold on
subplot(3,1,1)
plot(indicex,indice/indice(1),'r')
x=[0,indice(6)/indice(1)];
y=[.5,.5];
line(y,x)
x=[indice(6)/indice(1),indice(6)/indice(1)];
y=[0,.5];
line(y,x)

%Simulation 2. It affects only the juvenile stages of the cycle of the jellyfish
%and the polyps

%Simulation 2a. The parameters decrease in the same proportion that decreases
%the supply of nutrients
suma=0;
for accion=1:-.1:0
suma=suma+1;
A1=A;
A1(1:3,:)=A(1:3,:)*accion;

%Matrix equation
%Up to month 4 (July) emergency vector is added
for mes=2:4
    cl(:,mes)=A1*cl(:,mes-1)+ve*accion;
end    
%Since the month 5 (August) emergency vector is not added
for mes=5:8
    cl(:,mes)=A1*cl(:,mes-1);
end 
indice(suma)=sum(sum(cl(4:6,3:6)));
end
%Results are graphed
subplot(3,1,2)
plot(indicex,indice/indice(1),'b')
x=[indice(6)/indice(1),indice(6)/indice(1)];
y=[0,.5];
line(y,x)

%Simulation 2b. Parameters decrease the middle of which decreases
%the supply of nutrients
suma=0;
for accion=1:-.05:.5
suma=suma+1;
A1=A;
A1(1:3)=A(1:3)*accion;

%Matrix equation
%Up to month 4 (July) emergency vector is added
for mes=2:4
    cl(:,mes)=A1*cl(:,mes-1)+ve*accion;
end    
%Since the month 5 (August) emergency vector is not added
for mes=5:8
    cl(:,mes)=A1*cl(:,mes-1);
end 
indice(suma)=sum(sum(cl(4:6,3:6)));
end
%Results are graphed
hold on
subplot(3,1,2)
plot(indicex,indice/indice(1),'r')
x=[0,indice(6)/indice(1)];
y=[.5,.5];
line(y,x)
x=[indice(6)/indice(1),indice(6)/indice(1)];
y=[0,.5];
line(y,x)
ylabel('Proportion of adult jellyfish reduction')

%Simulation 3. It affects only the adult stages of the cycle of the
%jellyfish

%Simulation 3a. The parameters decrease in the same proportion that decreases
%the supply of nutrients
suma=0;
for accion=1:-.1:0
suma=suma+1;
A1=A;
A1(4:6,:)=A(4:6,:)*accion;

%Matrix equation
%Up to month 4 (July) emergency vector is added
for mes=2:4
    cl(:,mes)=A1*cl(:,mes-1)+ve;
end    
%Since the month 5 (August) emergency vector is not added
for mes=5:8
    cl(:,mes)=A1*cl(:,mes-1);
end 
indice(suma)=sum(sum(cl(4:6,3:6)));
end
%Results are graphed
subplot(3,1,3)
plot(indicex,indice/indice(1),'b')
x=[indice(6)/indice(1),indice(6)/indice(1)];
y=[0,.5];
line(y,x)

%Simulation 3b. Parameters decrease the middle of which decreases
%the supply of nutrients
suma=0;
for accion=1:-.05:.5
suma=suma+1;
A1=A;
A1(4:6,:)=A(4:6,:)*accion;

%Matrix equation
%Up to month 4 (July) emergency vector is added
for mes=2:4
    cl(:,mes)=A1*cl(:,mes-1)+ve;
end    
%Since the month 5 (August) emergency vector is not added
for mes=5:8
    cl(:,mes)=A1*cl(:,mes-1);
end 
indice(suma)=sum(sum(cl(4:6,3:6)));
end
%Results are graphed
hold on
subplot(3,1,3)
plot(indicex,indice/indice(1),'r')
x=[0,indice(6)/indice(1)];
y=[.5,.5];
line(y,x)
x=[indice(6)/indice(1),indice(6)/indice(1)];
y=[0,.5];
line(y,x)
xlabel('Proportion of nutrient reduction')
